# Supplementary material for: Navel Healing and Calf Fitness for Transport
Source: Animals (Basel). 2022 Feb 1;12(3):358. doi: 10.3390/ani12030358 (PMC8833597; doi:10.3390/ani12030358)
Supplement: Supplementary file 1 [file animals-12-00358-s001.zip]

Archive with 1 entries (1 files):
- animals-1542283-supplementary.pdf
